# Supplementary material for: Phylogenetic analysis of Mycobacterium bovis reveals animal and zoonotic tuberculosis spread between Morocco and European countries
Source: PLoS Negl Trop Dis. 2025 Feb 18;19(2):e0011982. doi: 10.1371/journal.pntd.0011982 (PMC11892842; doi:10.1371/journal.pntd.0011982)
Supplement: S1 File — This table highlights the genetic diversity and geographic origins of the samples included in the study. (XLSX) [file pntd.0011982.s001.xlsx]

## Sheet: Sheet1
Sequence ID	Host	NVSL WGS Group	Clonal complex	Lineage			2-letter code	Country
17-12280_MA	Cattle	MbovisBCGLIKE	EU3	La1.2			AR	Argentina
17-12281_MA	Cattle	Mbovis-12	EU2	La1.7.1			BG	Bulgaria
17-12283_MA	Cattle	MbovisBCGLIKE	EU3	La1.2			BR	Brazil
17-12284_MA	Cattle	MbovisBCGLIKE	EU3	La1.2			CA	Canada
17-12285_MA	Cattle	MbovisBCGLIKE	EU3	La1.2			CD	Democratic Republic of Congo
17-12286_MA	Cattle	Mbovis-29	Unknown7	La1.8.2			CH	Switzerland
17-12287_MA	Cattle	MbovisBCGLIKE	EU3	La1.2			CL	Chile
17-12288_MA	Cattle	Mbovis-13	EU2	La1.7.1			CR	Costa Rica
17-12289_MA	Cattle	Mbovis-14	EU2	La1.7.1			DE	Germany
17-12290_MA	Cattle	MbovisBCGLIKE	EU3	La1.2			DR	Dominican Republic
17-12291_MA	Cattle	MbovisBCGLIKE	EU3	La1.2			DZ	Algeria
17-12292_MA	Cattle	Mbovis-14	EU2	La1.7.1			ER	Eritrea
17-12293_MA	Cattle	Mbovis-10	Unknown4	La1.7			ES	Spain
17-12294_MA	Cattle	MbovisBCGLIKE	EU3	La1.2			ET	Ethiopia
17-12295_MA	Cattle	Mbovis-12	EU2	La1.7.1			FR	France
17-12296_MA	Cattle	Mbovis-14	EU2	La1.7.1			IE	Ireland
17-12297_MA	Cattle	Mbovis-13	EU2	La1.7.1			IT	Italy
17-12298_MA	Cattle	Mbovis-12	EU2	La1.7.1			KR	Korea
17-12299_MA	Cattle	Mbovis-14	EU2	La1.7.1			LB	Lebanon
17-12300_MA	Cattle	Mbovis-12	EU2	La1.7.1			MA	Morocco
17-12301_MA	Cattle	Mbovis-11	EU2	La1.7.1			ML	Mali
17-12302_MA	Cattle	Mbovis-09	EU1	La1.8.1			MW	Malawi
17-12303_MA	Cattle	Mbovis-11	EU2	La1.7.1			MX	Mexico
17-12305_MA	Cattle	Mbovis-12	EU2	La1.7.1			NG	Nigeria
17-12306_MA	Cattle	MbovisBCGLIKE	EU3	La1.2			NIE	Northern Ireland
17-12307_MA	Cattle	Mbovis-12	EU2	La1.7.1			NZ	New Zealand
17-12308_MA	Cattle	Mbovis-14	EU2	La1.7.1			PL	Poland
17-12310_MA	Cattle	Mbovis-11	EU2	La1.7.1			PT	Portugal
17-12315_MA	Cattle	Mbovis-14	EU2	La1.7.1			RU	Russia
17-12317_MA	Cattle	Mbovis-14	EU2	La1.7.1			TZ	Tanzania
17-12318_MA	Cattle	Mbovis-14	EU2	La1.7.1			UG	Uganda
17-12319_MA	Cattle	Mbovis-14	EU2	La1.7.1			UK	United Kingdom
17-12320_MA	Cattle	Mbovis-14	EU2	La1.7.1			US	United States
17-12321_MA	Cattle	Mbovis-11	EU2	La1.7.1			UY	Uruguay
17-12322_MA	Cattle	MbovisBCGLIKE	EU3	La1.2			ZA	South Africa
17-12323_MA	Cattle	Mbovis-14	EU2	La1.7.1			ZM	Zambia
17-12324_MA	Cattle	Mbovis-14	EU2	La1.7.1
17-12325_MA	Cattle	MbovisBCGLIKE	EU3	La1.2
17-12326_MA	Cattle	Mbovis-12	EU2	La1.7.1
17-12327_MA	Cattle	Mbovis-12	EU2	La1.7.1
17-12328_MA	Cattle	Mbovis-14	EU2	La1.7.1
17-12329_MA	Cattle	Mbovis-13	EU2	La1.7.1
17-12330_MA	Cattle	Mbovis-11	EU2	La1.7.1
17-12332_MA	Cattle	Mbovis-13	EU2	La1.7.1
17-12333_MA	Cattle	Mbovis-14	EU2	La1.7.1
17-12334_MA	Cattle	Mbovis-29	Unknown7	La1.8.2
17-12335_MA	Cattle	Mbovis-14	EU2	La1.7.1
17-12336_MA	Cattle	Mbovis-14	EU2	La1.7.1
17-12338_MA	Cattle	MbovisBCGLIKE	EU3	La1.2
17-12339_MA	Cattle	Mbovis-29	Unknown7	La1.8.2
17-12340_MA	Cattle	MbovisBCGLIKE	EU3	La1.2
17-12342_MA	Cattle	Mbovis-12	EU2	La1.7.1
17-12343_MA	Cattle	Mbovis-12	EU2	La1.7.1
17-12345_MA	Cattle	Mbovis-14	EU2	La1.7.1
17-12346_MA	Cattle	Mbovis-14	EU2	La1.7.1
ERR017796_RU	Human	Mbovis-18	EU1	La1.8.1
ERR026636_RU	Human	Mbovis-18	EU1	La1.8.1
ERR032132_UK	Cattle	Mbovis-19	EU1	La1.8.1
ERR125598_NIE	Cattle	Mbovis-09	EU1	La1.8.1
ERR125599_NIE	Cattle	Mbovis-09	EU1	La1.8.1
ERR125600_NIE	Cattle	Mbovis-09	EU1	La1.8.1
ERR125601_NIE	Cattle	Mbovis-09	EU1	La1.8.1
ERR125602_NIE	Cattle	Mbovis-09	EU1	La1.8.1
ERR125603_NIE	Cattle	Mbovis-09	EU1	La1.8.1
ERR161044_MW	Human	Mbovis-33	Unknown1_PZAsus	La1.1
ERR1815538_ZA	Lion	Mbovis-13	EU2	La1.7.1
ERR1815540_ZA	Kudu	Mbovis-13	EU2	La1.7.1
ERR1815541_ZA	Buffalo	Mbovis-13	EU2	La1.7.1
ERR1815542_ZA	Buffalo	Mbovis-13	EU2	La1.7.1
ERR1815545_ZA	Buffalo	Mbovis-13	EU2	La1.7.1
ERR1815548_ZA	Buffalo	Mbovis-18	EU1	La1.8.1
ERR1815550_ZA	Lion	Mbovis-19	EU1	La1.8.1
ERR4352203_ZA		Mbovis-19	EU1	La1.8.1
ERR4352204_ZA		Mbovis-19	EU1	La1.8.1
ERR4352205_ZA		Mbovis-19	EU1	La1.8.1
ERR181980_MW	Human	Mbovis-33	Unknown1_PZAsus	La1.1
ERR212091_MW	Human	Mbovis-33	Unknown1_PZAsus	La1.1
SRR3085259_LB	Human	MbovisBCGLIKE	EU3	La1.2
ERR2512675_LB	Human	Mbovis-29	Unknown7	La1.8.2
ERR2512839_LB	Human	Mbovis-32	Unknown5	La1.7
ERR2516207_LB	Human	Mbovis-11	EU2	La1.7.1
ERR2516335_LB	Human	Mbovis-14	EU2	La1.7.1
ERR2516545_LB	Human	Mbovis-11	EU2	La1.7.1
ERR2517227_LB	Human	Mbovis-14	EU2	La1.7.1
ERR2517408_LB	Human	Mbovis-11	EU2	La1.7.1
ERR2517425_LB	Human	Mbovis-38	Unknown3	La1.4
ERR2517443_LB	Human	Mbovis-12	EU2	La1.7.1
ERR2517518_LB	Human	Mbovis-13	EU2	La1.7.1
ERR2517523_LB	Human	Mbovis-11	EU2	La1.7.1
ERR2517616_LB	Human	Mbovis-12	EU2	La1.7.1
ERR2851358_LB	Human	Mbovis-38	Unknown3	La1.4
ERR2851361_LB	Human	Mbovis-14	EU2	La1.7.1
SRR10303300_LB	Human	MbovisBCGLIKE	EU3	La1.2
SRR10379919_LB	Human	MbovisBCGLIKE	EU3	La1.2
SRR10430327_LB	Human	MbovisBCGLIKE	EU3	La1.2
SRR10808421_LB	Human	Mbovis-19	EU1	La1.8.1
SRR8648481_LB	Human	MbovisBCGLIKE	EU3	La1.2
SRR9593170_LB	Human	MbovisBCGLIKE	EU3	La1.2
SRR9593171_LB	Human	MbovisBCGLIKE	EU3	La1.2
SRR9593172_LB	Human	MbovisBCGLIKE	EU3	La1.2
SRR9593177_LB	Human	MbovisBCGLIKE	EU3	La1.2
SRR6046252_LB	Human	Mbovis-09R	EU1	La1.8.1
SRR7617710_LB	Human	Mbovis-09	EU1	La1.8.1
ERR2659160_CH	Human	Mbovis-Afr1CC	AF1	La1.6
ERR2659161_CH	Human	MbovisBCGLIKE	EU3	La1.2
ERR2212116_DE	Red deer	Mbovis-36	Other unknowns	La1.5
ERR2212118_DE	Bison	Mbovis-36	Other unknowns	La1.5
ERR2212119_DE	Lynx	Mbovis-36	Other unknowns	La1.5
ERR2212120_DE	Fallow deer	Mbovis-36	Other unknowns	La1.5
ERR2212125_DE	Lynx	Mbovis-36	Other unknowns	La1.5
ERR2815506_DE	Cattle	MbovisBCGLIKE	EU3	La1.2
ERR2815507_DE	Cattle	Mbovis-11	EU2	La1.7.1
ERR2815509_DE	Cattle	Mbovis-14	EU2	La1.7.1
ERR2815510_DE	Cattle	Mbovis-10	Unknown4	La1.7
ERR2815523_DE	Human	Mbovis-37	Other unknowns	Other unknowns
ERR2815524_DE	Human	Mbovis-14	EU2	La1.7.1
ERR2815527_DE	Human	Mbovis-13	EU2	La1.7.1
ERR2815528_DE	Human	Mbovis-09E	EU1	La1.8.1
ERR2815529_DE	Human	Mbovis-38	Unknown3	La1.4
ERR2815535_DE	Cattle	Mbovis-10	Unknown4	La1.7
ERR2815537_DE	Cattle	Mbovis-14	EU2	La1.7.1
ERR2815538_DE	Human	Mbovis-14	EU2	La1.7.1
ERR2815546_DE	Human	Mbovis-25	Other unknowns	Other unknowns
ERR2815553_DE	Human	Mbovis-14	EU2	La1.7.1
ERR2815556_DE	Human	Mbovis-29	Unknown7	La1.8.2
ERR2815557_DE	Human	Mbovis-38	Unknown3	La1.4
ERR2815559_DE	Human	Mbovis-36	Other unknowns	La1.5
ERR2815560_DE	Human	Mbovis-10	Unknown4	La1.7
ERR2815566_DE	Human	Mbovis-12	EU2	La1.7.1
ERR2815569_DE	Human	Mbovis-38	Unknown3	La1.4
ERR2815571_DE	Human	Mbovis-11	EU2	La1.7.1
ERR2815576_DE	Human	No defining SNP
ERR2815579_DE	Human	Mbovis-11	EU2	La1.7.1
ERR2815580_DE	Human	Mbovis-38	Unknown3	La1.4
ERR2815581_DE	Human	Mbovis-38	Unknown3	La1.4
ERR2815583_DE	Human	Mbovis-14	EU2	La1.7.1
ERR2815586_DE	Human	Mbovis-10	Unknown4	La1.7
ERR2815589_DE	Human	Mbovis-10	Unknown4	La1.7
ERR2815590_DE	Human	Mbovis-09	EU1	La1.8.1
ERR2815593_DE	Human	Mbovis-14	EU2	La1.7.1
ERR2815600_DE		Mbovis-11	EU2	La1.7.1
ERR2815603_DE	Cat	Mbovis-38	Unknown3	La1.4
ERR2815604_DE		Mbovis-11	EU2	La1.7.1
ERR2815605_DE	Wild boar	Mbovis-11	EU2	La1.7.1
ERR2815606_DE		Mbovis-14	EU2	La1.7.1
ERR2815607_DE	Cattle	MbovisBCGLIKE	EU3	La1.2
ERR2815609_DE	Racoon	Mbovis-09	EU1	La1.8.1
ERR2815611_DE		Mbovis-33	Unknown1_PZAsus	La1.1
ERR550755_DE	Human	Mbovis-10	Unknown4	La1.7
ERR550954_DE	Human	Mbovis-13	EU2	La1.7.1
ERR551009_DE	Human	Mbovis-10	Unknown4	La1.7
ERR551191_DE	Human	Mbovis-10	Unknown4	La1.7
ERR551252_DE	Human	Mbovis-38	Unknown3	La1.4
ERR551917_DE	Human	Mbovis-10	Unknown4	La1.7
ERR552796_DE	Human	No defining SNP
ERR552797_DE	Human	No defining SNP
SRR7693912_BR		Mbovis-14	EU2	La1.7.1
ERR3445485_BR	Buffalo	Mbovis-10	Unknown4	La1.7
ERR3445486_BR	Buffalo	Mbovis-10	Unknown4	La1.7
ERR3445487_BR	Buffalo	Mbovis-10	Unknown4	La1.7
ERR3445488_BR	Cattle	Mbovis-10	Unknown4	La1.7
ERR3445489_BR	Cattle	Mbovis-10	Unknown4	La1.7
ERR4450937_BR	Cattle	Mbovis-11	EU2	La1.7.1
ERR4450941_BR	Cattle	Mbovis-17	EU1	La1.8.1
ERR4450949_BR	Cattle	Mbovis-17	EU1	La1.8.1
ERR4450950_BR	Cattle	Mbovis-11	EU2	La1.7.1
ERR4450953_BR	Cattle	Mbovis-17	EU1	La1.8.1
ERR4450954_BR	Cattle	Mbovis-17	EU1	La1.8.1
ERR4450955_BR	Cattle	Mbovis-17	EU1	La1.8.1
ERR4450956_BR	Cattle	Mbovis-11	EU2	La1.7.1
ERR4450959_BR	Cattle	Mbovis-11	EU2	La1.7.1
ERR4451191_BR	Cattle	Mbovis-11	EU2	La1.7.1
SRR13046684_BR		Mbovis-10	Unknown4	La1.7
ERR3458084_ET		Mbovis-Afr2CC	AF2	La1.3
ERR3458085_ET		Mbovis-Afr2CC	AF2	La1.3
ERR3458086_ET		Mbovis-Afr2CC	AF2	La1.3
ERR4769394_ET	Cattle	Mbovis-Afr2CC	AF2	La1.3
ERR4769395_ET	Cattle	Mbovis-Afr2CC	AF2	La1.3
ERR4769403_ET	Cattle	Mbovis-Afr2CC	AF2	La1.3
ERR4769407_ET	Cattle	Mbovis-Afr2CC	AF2	La1.3
ERR4769420_ET	Cattle	Mbovis-Afr2CC	AF2	La1.3
ERR4769423_ET	Cattle	Mbovis-Afr2CC	AF2	La1.3
ERR4769425_ET	Cattle	Mbovis-Afr2CC	AF2	La1.3
ERR4769430_ET	Cattle	MbovisBCGLIKE	EU3	La1.2
ERR4769434_ET	Cattle	Mbovis-Afr2CC	AF2	La1.3
ERR4769443_ET	Cattle	Mbovis-Afr2CC	AF2	La1.3
ERR4769447_ET	Cattle	Mbovis-Afr2CC	AF2	La1.3
ERR4769454_ET	Cattle	MbovisBCGLIKE	EU3	La1.2
ERR4769462_ET	Cattle	Mbovis-Afr2CC	AF2	La1.3
ERR4769477_ET	Cattle	Mbovis-Afr2CC	AF2	La1.3
ERR4769498_ET	Cattle	Mbovis-Afr2CC	AF2	La1.3
ERR4769501_ET	Cattle	MbovisBCGLIKE	EU3	La1.2
ERR4769509_ET	Cattle	MbovisBCGLIKE	EU3	La1.2
ERR4769513_ET	Cattle	MbovisBCGLIKE	EU3	La1.2
ERR4769520_ET	Cattle	Mbovis-Afr2CC	AF2	La1.3
ERR4769523_ET	Human	No defining SNP
ERR4769526_ET	Human	No defining SNP
ERR4769531_ET	Cattle	Mbovis-Afr2CC	AF2	La1.3
ERR4769534_ET	Cattle	Mbovis-Afr2CC	AF2	La1.3
ERR4769561_ET	Cattle	Mbovis-Afr2CC	AF2	La1.3
ERR4769565_ET	Cattle	Mbovis-Afr2CC	AF2	La1.3
ERR4772207_ET	Cattle	Mbovis-Afr2CC	AF2	La1.3
ERR4772212_ET	Cattle	MbovisBCGLIKE	EU3	La1.2
ERR4772217_ET	Dromedary	Mbovis-Afr2CC	AF2	La1.3
ERR4772223_ET	Cattle	Mbovis-Afr2CC	AF2	La1.3
ERR4772224_ET	Cattle	Mbovis-Afr2CC	AF2	La1.3
ERR4772228_ET	Cattle	Mbovis-Afr2CC	AF2	La1.3
ERR4772229_ET	Cattle	MbovisBCGLIKE	EU3	La1.2
ERR552470_CD	Human	MbovisBCGLIKE	EU3	La1.2
ERR552515_CD	Human	Mbovis-18	EU1	La1.8.1
ERR553337_CD	Human	Mbovis-10	Unknown4	La1.7
GCF001455165_KR	Cattle	Mbovis-17	EU1	La1.8.1
CP012095_KR	Cattle	Mbovis-17	EU1	La1.8.1
ERR4769567_ML		Mbovis-Afr1CC	AF1	La1.6
ERR6358029_IT		MbovisBCGLIKE	EU3	La1.2
ERR6358030_IT		MbovisBCGLIKE	EU3	La1.2
SRR7131025_IT	Human	MbovisBCGLIKE	EU3	La1.2
SRR7131117_IT		MbovisBCGLIKE	EU3	La1.2
ERR841860_NIE	Cattle	Mbovis-09	EU1	La1.8.1
ERR841869_NIE	Cattle	Mbovis-09	EU1	La1.8.1
ERR841870_NIE	Cattle	Mbovis-09	EU1	La1.8.1
ERR841873_NIE	Cattle	Mbovis-09	EU1	La1.8.1
SRR10482932_IE	Cattle	Mbovis-17	EU1	La1.8.1
SRR10482933_IE	Cattle	Mbovis-17	EU1	La1.8.1
SRR10482934_IE	Cattle	Mbovis-17	EU1	La1.8.1
SRR10482935_IE	Cattle	Mbovis-17	EU1	La1.8.1
SRR10482936_IE	Cattle	Mbovis-17	EU1	La1.8.1
SRR10482937_IE	Deer	Mbovis-17	EU1	La1.8.1
SRR10482938_IE	Deer	Mbovis-17	EU1	La1.8.1
SRR10482939_IE	Deer	Mbovis-17	EU1	La1.8.1
SRR10482940_IE	Deer	Mbovis-17	EU1	La1.8.1
SRR10993940_NG	Cattle	Mbovis-Afr1CC	AF1	La1.6
SRR10993942_NG	Cattle	Mbovis-Afr1CC	AF1	La1.6
SRR10993944_NG	Cattle	Mbovis-Afr1CC	AF1	La1.6
SRR10993946_NG	Cattle	Mbovis-Afr1CC	AF1	La1.6
SRR10993948_NG	Cattle	Mbovis-Afr1CC	AF1	La1.6
SRR10993949_NG	Cattle	Mbovis-Afr1CC	AF1	La1.6
SRR10993950_NG	Cattle	Mbovis-Afr1CC	AF1	La1.6
SRR10993951_NG	Cattle	Mbovis-Afr1CC	AF1	La1.6
SRR10993952_NG	Cattle	Mbovis-Afr1CC	AF1	La1.6
SRR10993953_NG	Cattle	Mbovis-Afr1CC	AF1	La1.6
SRR11418313_ES	Cattle	Mbovis-09	EU1	La1.8.1
SRR11418314_ES	Cattle	MbovisBCGLIKE	EU3	La1.2
SRR11418315_ES	Cattle	Mbovis-14	EU2	La1.7.1
SRR11418316_ES	Cattle	Mbovis-12	EU2	La1.7.1
SRR11418317_ES	Cattle	Mbovis-29	Unknown7	La1.8.2
SRR11418318_ES	Cattle	Mbovis-12	EU2	La1.7.1
SRR11418320_ES	Cattle	Mbovis-12	EU2	La1.7.1
SRR11418321_ES	Cattle	Mbovis-14	EU2	La1.7.1
SRR11418322_ES	Cattle	Mbovis-14	EU2	La1.7.1
SRR11418323_ES	Cattle	Mbovis-29	Unknown7	La1.8.2
SRR11418324_ES	Cattle	Mbovis-12	EU2	La1.7.1
SRR11418325_ES	Cattle	Mbovis-13	EU2	La1.7.1
SRR11418326_ES	Cattle	Mbovis-12	EU2	La1.7.1
SRR11418327_ES	Cattle	Mbovis-14	EU2	La1.7.1
SRR11418328_ES	Cattle	Mbovis-09	EU1	La1.8.1
SRR11418329_ES	Cattle	Mbovis-14	EU2	La1.7.1
SRR11418330_ES	Cattle	Mbovis-12	EU2	La1.7.1
SRR11418331_ES	Cattle	Mbovis-09	EU1	La1.8.1
SRR11418332_ES	Cattle	Mbovis-09	EU1	La1.8.1
SRR11418333_ES	Cattle	Mbovis-14	EU2	La1.7.1
SRR11418334_ES	Cattle	Mbovis-13	EU2	La1.7.1
SRR11418335_ES	Cattle	Mbovis-09	EU1	La1.8.1
SRR11418336_ES	Cattle	MbovisBCGLIKE	EU3	La1.2
SRR11418337_ES	Cattle	MbovisBCGLIKE	EU3	La1.2
SRR11418338_ES	Cattle	Mbovis-13	EU2	La1.7.1
SRR11418339_ES	Cattle	Mbovis-13	EU2	La1.7.1
SRR14001961_ES	Cattle	Mbovis-11	EU2	La1.7.1
SRR14001962_ES	Cattle	Mbovis-11	EU2	La1.7.1
SRR14001963_ES	Cattle	Mbovis-11	EU2	La1.7.1
SRR14001964_ES	Wild boar	Mbovis-11	EU2	La1.7.1
SRR14001965_ES	Cattle	Mbovis-11	EU2	La1.7.1
SRR14001966_ES	Cattle	Mbovis-11	EU2	La1.7.1
SRR14001967_ES	Cattle	Mbovis-11	EU2	La1.7.1
SRR14001968_ES	Cattle	Mbovis-11	EU2	La1.7.1
SRR14001969_ES	Cattle	Mbovis-11	EU2	La1.7.1
SRR14001970_ES	Cattle	Mbovis-11	EU2	La1.7.1
SRR14001971_ES	Cattle	Mbovis-11	EU2	La1.7.1
SRR14001972_ES	Cattle	Mbovis-11	EU2	La1.7.1
SRR14001973_ES	Cattle	Mbovis-11	EU2	La1.7.1
SRR14001974_ES	Cattle	Mbovis-11	EU2	La1.7.1
SRR14001975_ES	Cattle	Mbovis-11	EU2	La1.7.1
SRR14001976_ES	Cattle	Mbovis-11	EU2	La1.7.1
SRR14001977_ES	Cattle	Mbovis-11	EU2	La1.7.1
SRR14001978_ES	Cattle	Mbovis-11	EU2	La1.7.1
SRR15296910_ES	Cattle	Mbovis-12	EU2	La1.7.1
SRR15296911_ES	Cattle	Mbovis-12	EU2	La1.7.1
SRR15296912_ES	Cattle	Mbovis-12	EU2	La1.7.1
SRR15296913_ES	Cattle	Mbovis-12	EU2	La1.7.1
SRR15296914_ES	Cattle	Mbovis-12	EU2	La1.7.1
SRR15296915_ES	Wild boar	Mbovis-12	EU2	La1.7.1
SRR15296916_ES	Cattle	Mbovis-29	Unknown7	La1.8.2
SRR15296917_ES	Cattle	Mbovis-29	Unknown7	La1.8.2
SRR15296918_ES	Cattle	Mbovis-29	Unknown7	La1.8.2
SRR15296919_ES	Cattle	Mbovis-29	Unknown7	La1.8.2
SRR15296920_ES	Cattle	Mbovis-14	EU2	La1.7.1
SRR15296921_ES	Cattle	Mbovis-29	Unknown7	La1.8.2
SRR15296922_ES	Cattle	Mbovis-12	EU2	La1.7.1
SRR15296923_ES	Wild boar	Mbovis-12	EU2	La1.7.1
SRR15296924_ES	Cattle	Mbovis-12	EU2	La1.7.1
SRR15296925_ES	Cattle	Mbovis-09	EU1	La1.8.1
SRR15296926_ES	Cattle	Mbovis-29	Unknown7	La1.8.2
SRR15296927_ES	Cattle	Mbovis-29	Unknown7	La1.8.2
SRR15296928_ES	Cattle	Mbovis-29	Unknown7	La1.8.2
SRR15296929_ES	Cattle	Mbovis-09	EU1	La1.8.1
SRR15296930_ES	Cattle	Mbovis-29	Unknown7	La1.8.2
SRR15296931_ES	Cattle	Mbovis-29	Unknown7	La1.8.2
SRR15296932_ES	Cattle	Mbovis-09	EU1	La1.8.1
SRR15296933_ES	Cattle	Mbovis-12	EU2	La1.7.1
SRR15296934_ES	Cattle	MbovisBCGLIKE	EU3	La1.2
SRR15296935_ES	Cattle	Mbovis-29	Unknown7	La1.8.2
SRR15296936_ES	Cattle	Mbovis-12	EU2	La1.7.1
SRR15296937_ES	Cattle	Mbovis-12	EU2	La1.7.1
SRR15296938_ES	Cattle	Mbovis-29	Unknown7	La1.8.2
SRR15296939_ES	Cattle	Mbovis-09	EU1	La1.8.1
SRR15296940_ES	Cattle	Mbovis-12	EU2	La1.7.1
SRR15296941_ES	Cattle	Mbovis-29	Unknown7	La1.8.2
SRR15296942_ES	Cattle	Mbovis-09	EU1	La1.8.1
SRR15296943_ES	Cattle	Mbovis-12	EU2	La1.7.1
SRR15296944_ES	Cattle	Mbovis-12	EU2	La1.7.1
SRR15296945_ES	Cattle	Mbovis-29	Unknown7	La1.8.2
SRR15296946_ES	Cattle	Mbovis-07	EU1	La1.8.1
SRR15296947_ES	Cattle	Mbovis-12	EU2	La1.7.1
SRR15296948_ES	Cattle	Mbovis-29	Unknown7	La1.8.2
SRR15296949_ES	Cattle	Mbovis-29	Unknown7	La1.8.2
SRR15296950_ES	Cattle	Mbovis-29	Unknown7	La1.8.2
SRR15296951_ES	Cattle	Mbovis-29	Unknown7	La1.8.2
SRR15296952_ES	Cattle	Mbovis-29	Unknown7	La1.8.2
SRR15296953_ES	Cattle	Mbovis-29	Unknown7	La1.8.2
SRR15296954_ES	Cattle	MbovisBCGLIKE	EU3	La1.2
SRR15296955_ES	Cattle	Mbovis-12	EU2	La1.7.1
SRR15296956_ES	Cattle	Mbovis-29	Unknown7	La1.8.2
SRR15296957_ES	Cattle	Mbovis-29	Unknown7	La1.8.2
SRR15296958_ES	Cattle	Mbovis-17	EU1	La1.8.1
SRR15296959_ES	Cattle	Mbovis-12	EU2	La1.7.1
SRR15296960_ES	Cattle	Mbovis-09	EU1	La1.8.1
SRR15296961_ES	Cattle	Mbovis-12	EU2	La1.7.1
SRR15296962_ES	Cattle	Mbovis-12	EU2	La1.7.1
SRR15296963_ES	Cattle	Mbovis-29	Unknown7	La1.8.2
SRR15296964_ES	Cattle	MbovisBCGLIKE	EU3	La1.2
SRR15296965_ES	Cattle	MbovisBCGLIKE	EU3	La1.2
SRR15296966_ES	Cattle	Mbovis-12	EU2	La1.7.1
SRR15296967_ES	Cattle	Mbovis-29	Unknown7	La1.8.2
SRR15296968_ES	Cattle	Mbovis-12	EU2	La1.7.1
SRR15296969_ES	Cattle	MbovisBCGLIKE	EU3	La1.2
SRR15296970_ES	Cattle	Mbovis-12	EU2	La1.7.1
SRR15296971_ES	Cattle	Mbovis-12	EU2	La1.7.1
SRR15296972_ES	Cattle	Mbovis-29	Unknown7	La1.8.2
SRR15296973_ES	Cattle	Mbovis-12	EU2	La1.7.1
SRR15296974_ES	Cattle	MbovisBCGLIKE	EU3	La1.2
SRR15296975_ES	Cattle	Mbovis-29	Unknown7	La1.8.2
SRR15296976_ES	Cattle	Mbovis-29	Unknown7	La1.8.2
SRR15296977_ES	Cattle	Mbovis-12	EU2	La1.7.1
SRR15296978_ES	Cattle	Mbovis-29	Unknown7	La1.8.2
SRR15296979_ES	Cattle	Mbovis-29	Unknown7	La1.8.2
SRR15296980_ES	Goat	Mbovis-12	EU2	La1.7.1
SRR15296981_ES	Watusi	Mbovis-13	EU2	La1.7.1
SRR15296982_ES	Cattle	Mbovis-12	EU2	La1.7.1
SRR15296983_ES	Cattle	Mbovis-12	EU2	La1.7.1
SRR5486087_ES	Cattle	MbovisBCGLIKE	EU3	La1.2
SRR5486088_ES	Cattle	MbovisBCGLIKE	EU3	La1.2
SRR5486089_ES	Cattle	MbovisBCGLIKE	EU3	La1.2
SRR5486090_ES	Cattle	MbovisBCGLIKE	EU3	La1.2
SRR5486091_ES	Cattle	MbovisBCGLIKE	EU3	La1.2
SRR5486092_ES	Cattle	MbovisBCGLIKE	EU3	La1.2
SRR5486093_ES	Cattle	MbovisBCGLIKE	EU3	La1.2
SRR11462860_DR	Cattle	Mbovis-34	EU1	La1.8.1
SRR11462863_DR	Cattle	Mbovis-11	EU2	La1.7.1
SRR11462872_DR	Cattle	Mbovis-17	EU1	La1.8.1
SRR11462873_DR	Cattle	Mbovis-17	EU1	La1.8.1
SRR11462874_DR	Cattle	Mbovis-17	EU1	La1.8.1
SRR11462882_DR	Cattle	Mbovis-11	EU2	La1.7.1
SRR11462890_DR	Cattle	Mbovis-34	EU1	La1.8.1
SRR11462901_DR	Cattle	Mbovis-17	EU1	La1.8.1
SRR11462912_DR	Cattle	Mbovis-17	EU1	La1.8.1
SRR11462923_DR	Cattle	Mbovis-17	EU1	La1.8.1
SRR11462933_DR	Cattle	Mbovis-34	EU1	La1.8.1
SRR11462934_DR	Cattle	Mbovis-34	EU1	La1.8.1
SRR11462938_DR	Cattle	Mbovis-34	EU1	La1.8.1
SRR11462939_DR	Cattle	Mbovis-17	EU1	La1.8.1
SRR11462940_DR	Cattle	Mbovis-17	EU1	La1.8.1
SRR11535171_AR	Cattle	Mbovis-17	EU1	La1.8.1
SRR11535172_AR	Cattle	Mbovis-17	EU1	La1.8.1
SRR11535173_AR	Cattle	Mbovis-17	EU1	La1.8.1
SRR11535174_AR	Cattle	Mbovis-17	EU1	La1.8.1
SRR11535175_AR	Cattle	Mbovis-17	EU1	La1.8.1
SRR11535176_AR	Cattle	Mbovis-17	EU1	La1.8.1
SRR11535177_AR	Cattle	Mbovis-17	EU1	La1.8.1
SRR14049334_AR	Cattle	Mbovis-17	EU1	La1.8.1
SRR14049335_AR	Cattle	Mbovis-17	EU1	La1.8.1
SRR14049336_AR	Cattle	Mbovis-17	EU1	La1.8.1
SRR14049337_AR	Cattle	Mbovis-17	EU1	La1.8.1
SRR14049338_AR	Cattle	Mbovis-17	EU1	La1.8.1
SRR14049339_AR	Cattle	Mbovis-17	EU1	La1.8.1
SRR14049340_AR	Cattle	Mbovis-17	EU1	La1.8.1
SRR14049341_AR	Cattle	Mbovis-17	EU1	La1.8.1
SRR14049342_AR	Cattle	Mbovis-17	EU1	La1.8.1
SRR14049343_AR	Cattle	Mbovis-17	EU1	La1.8.1
SRR13199719_PT	Cattle	Mbovis-14	EU2	La1.7.1
SRR13199720_PT	Wild boar	Mbovis-11	EU2	La1.7.1
SRR13199722_PT	Cattle	Mbovis-13	EU2	La1.7.1
SRR13199723_PT	Wild boar	Mbovis-12	EU2	La1.7.1
SRR13199724_PT	Wild boar	Mbovis-11	EU2	La1.7.1
SRR13199725_PT	Wild boar	Mbovis-11	EU2	La1.7.1
SRR13199726_PT	Wild boar	MbovisBCGLIKE	EU3	La1.2
SRR13199727_PT	Red deer	Mbovis-12	EU2	La1.7.1
SRR13199728_PT	Cattle	Mbovis-12	EU2	La1.7.1
SRR13199729_PT	Red deer	Mbovis-14	EU2	La1.7.1
SRR13199730_PT	Wild boar	Mbovis-14	EU2	La1.7.1
SRR13199731_PT	Red deer	Mbovis-12	EU2	La1.7.1
SRR13199732_PT	Wild boar	Mbovis-11	EU2	La1.7.1
SRR13199733_PT	Red deer	MbovisBCGLIKE	EU3	La1.2
SRR13199734_PT	Cattle	MbovisBCGLIKE	EU3	La1.2
SRR13199735_PT	Red deer	MbovisBCGLIKE	EU3	La1.2
SRR13199736_PT	Cattle	Mbovis-11	EU2	La1.7.1
SRR13199737_PT	Wild boar	Mbovis-11	EU2	La1.7.1
SRR13199738_PT	Red deer	Mbovis-12	EU2	La1.7.1
SRR13199739_PT	Cattle	Mbovis-11	EU2	La1.7.1
SRR13199740_PT	Cattle	Mbovis-11	EU2	La1.7.1
SRR13199741_PT	Red deer	Mbovis-12	EU2	La1.7.1
SRR13199742_PT	Red deer	MbovisBCGLIKE	EU3	La1.2
SRR13199743_PT	Red deer	Mbovis-14	EU2	La1.7.1
SRR13199744_PT	Wild boar	Mbovis-12	EU2	La1.7.1
SRR13199745_PT	Cattle	Mbovis-12	EU2	La1.7.1
SRR13199746_PT	Cattle	Mbovis-12	EU2	La1.7.1
SRR13199747_PT	Red deer	Mbovis-11	EU2	La1.7.1
SRR13199748_PT	Wild boar	Mbovis-13	EU2	La1.7.1
SRR13199749_PT	Cattle	Mbovis-12	EU2	La1.7.1
SRR13199750_PT	Cattle	Mbovis-11	EU2	La1.7.1
SRR13199751_PT	Red deer	Mbovis-11	EU2	La1.7.1
SRR13199752_PT	Wild boar	MbovisBCGLIKE	EU3	La1.2
SRR13199753_PT	Cattle	Mbovis-14	EU2	La1.7.1
SRR13199754_PT	Red deer	Mbovis-13	EU2	La1.7.1
SRR13199755_PT	Red deer	Mbovis-12	EU2	La1.7.1
SRR13199756_PT	Red deer	MbovisBCGLIKE	EU3	La1.2
SRR13199757_PT	Cattle	Mbovis-12	EU2	La1.7.1
SRR13199758_PT	Cattle	MbovisBCGLIKE	EU3	La1.2
SRR13199759_PT	Wild boar	MbovisBCGLIKE	EU3	La1.2
SRR13199760_PT	Cattle	Mbovis-12	EU2	La1.7.1
SRR13199762_PT	Cattle	MbovisBCGLIKE	EU3	La1.2
SRR13500167_CL	Cattle	Mbovis-09R	EU1	La1.8.1
SRR13500169_CL	Cattle	Mbovis-31	EU1	La1.8.1
SRR13500170_CL	Cattle	Mbovis-31	EU1	La1.8.1
SRR13500174_CL	Cattle	Mbovis-09R	EU1	La1.8.1
SRR13500175_CL	Cattle	Mbovis-25	Other unknowns	Other unknowns
SRR13500179_CL	Cattle	Mbovis-17	EU1	La1.8.1
SRR13500189_CL	Cattle	Mbovis-09R	EU1	La1.8.1
SRR13500195_CL	Cattle	Mbovis-26	EU1	La1.8.1
SRR13500196_CL	Cattle	Mbovis-26	EU1	La1.8.1
SRR13500197_CL	Cattle	Mbovis-05	EU1	La1.8.1
SRR13500198_CL	Cattle	Mbovis-05	EU1	La1.8.1
SRR13500199_CL	Cattle	Mbovis-05	EU1	La1.8.1
SRR13500201_CL	Cattle	Mbovis-26	EU1	La1.8.1
SRR13500203_CL	Cattle	Mbovis-09R	EU1	La1.8.1
SRR13500205_CL	Cattle	Mbovis-31	EU1	La1.8.1
SRR13500206_CL	Cattle	Mbovis-31	EU1	La1.8.1
SRR13500207_CL	Cattle	Mbovis-09R	EU1	La1.8.1
SRR13500208_CL	Cattle	Mbovis-26	EU1	La1.8.1
SRR13500211_CL	Cattle	Mbovis-26	EU1	La1.8.1
SRR13500212_CL	Cattle	Mbovis-31	EU1	La1.8.1
SRR13986556_DZ	Cattle	Mbovis-14	EU2	La1.7.1
SRR13986558_DZ	Cattle	Mbovis-29	Unknown7	La1.8.2
SRR13986559_DZ	Cattle	MbovisBCGLIKE	EU3	La1.2
SRR13986560_DZ	Cattle	Mbovis-25	Other unknowns	Other unknowns
SRR13986561_DZ	Cattle	Mbovis-25	Other unknowns	Other unknowns
SRR13986562_DZ	Cattle	MbovisBCGLIKE	EU3	La1.2
SRR13986563_DZ	Cattle	Mbovis-13	EU2	La1.7.1
SRR13986564_DZ	Cattle	MbovisBCGLIKE	EU3	La1.2
SRR13986565_DZ	Cattle	Mbovis-10	Unknown4	La1.7
SRR13986566_DZ	Cattle	Mbovis-14	EU2	La1.7.1
SRR13986568_DZ	Cattle	MbovisBCGLIKE	EU3	La1.2
SRR1657061_CR		Mbovis-07	EU1	La1.8.1
SRR1657068_CR		Mbovis-07	EU1	La1.8.1
SRR12554470_US	Cattle	Mbovis-17	EU1	La1.8.1
SRR12554471_US	Cattle	Mbovis-23	EU1	La1.8.1
SRR17077290_US		Mbovis-14	EU2	La1.7.1
SRR17077291_US		Mbovis-14	EU2	La1.7.1
SRR17077298_US		Mbovis-14	EU2	La1.7.1
SRR1791738_US	Cattle	Mbovis-01	EU1	La1.8.1
SRR1791746_US	Cattle	Mbovis-06	EU1	La1.8.1
SRR1791779_US		Mbovis-15	EU1	La1.8.1
SRR1791812_US	Cattle	Mbovis-01	EU1	La1.8.1
SRR1791828_US	Cattle	Mbovis-01	EU1	La1.8.1
SRR1791839_US	Cattle	Mbovis-01	EU1	La1.8.1
SRR1791841_US	Cattle	Mbovis-12	EU2	La1.7.1
SRR1791885_US	Cattle	Mbovis-22	EU1	La1.8.1
SRR1791888_US	Cattle	Mbovis-04	EU1	La1.8.1
SRR1791894_US	Cattle	Mbovis-01	EU1	La1.8.1
SRR1791911_US	Cattle	Mbovis-19	EU1	La1.8.1
SRR1791963_US	Cattle	Mbovis-15	EU1	La1.8.1
SRR1792002_US	Cattle	Mbovis-14	EU2	La1.7.1
SRR1792034_US	Cattle	Mbovis-06	EU1	La1.8.1
SRR1792068_US	Cattle	Mbovis-11	EU2	La1.7.1
SRR1792077_US	Cattle	Mbovis-07	EU1	La1.8.1
SRR1792111_US	Cattle	Mbovis-13	EU2	La1.7.1
SRR1792159_US	Feral pig	Mbovis-05	EU1	La1.8.1
SRR1792161_US	Fallow	Mbovis-08	Unknown6	La1.8
SRR1792175_US	Cattle	Mbovis-19	EU1	La1.8.1
SRR1792203_US	Cattle	Mbovis-13	EU2	La1.7.1
SRR1792250_US	Cattle	Mbovis-16	EU1	La1.8.1
SRR1792251_US	Cattle	Mbovis-14	EU2	La1.7.1
SRR1792260_US	Cattle	Mbovis-07	EU1	La1.8.1
SRR1792261_US	Cattle	Mbovis-13	EU2	La1.7.1
SRR1792282_US	Cattle	Mbovis-06	EU1	La1.8.1
SRR3135070_US	Primate	Mbovis-29	Unknown7	La1.8.2
SRR1791708_US	Cattle	Mbovis-14	EU2	La1.7.1
SRR1792312_US	Cattle	Mbovis-06	EU1	La1.8.1
SRR1792350_US	Cat	Mbovis-05	EU1	La1.8.1
SRR1792355_US	Cattle	Mbovis-03	EU1	La1.8.1
SRR1792442_US	Cattle	Mbovis-02	EU1	La1.8.1
SRR1792443_US	Cattle	Mbovis-06	EU1	La1.8.1
SRR1792448_US	Cattle	Mbovis-20	EU1	La1.8.1
SRR1792416_US	Cattle	Mbovis-16	EU1	La1.8.1
SRR1792450_US	Cattle	Mbovis-23	EU1	La1.8.1
SRR1792485_US	Cattle	MbovisBCGLIKE	EU3	La1.2
SRR1792487_US	Cattle	Mbovis-19	EU1	La1.8.1
SRR1792488_US	Elk	Mbovis-08	Unknown6	La1.8
SRR1792493_US	Fallow	Mbovis-08	Unknown6	La1.8
SRR1792494_US	Cattle	Mbovis-05	EU1	La1.8.1
SRR1792504_US	Cattle	Mbovis-16	EU1	La1.8.1
SRR4019490_US		Mbovis-05	EU1	La1.8.1
SRR7240357_US	Cattle	Mbovis-12	EU2	La1.7.1
SRR7240359_US	Cattle	Mbovis-12	EU2	La1.7.1
SRR7240393_US	Cattle	Mbovis-24	EU1	La1.8.1
SRR7240396_US		Mbovis-17	EU1	La1.8.1
SRR7240404 _US		Mbovis-17	EU1	La1.8.1
SRR7240428_US	Antelope	Mbovis-10	Unknown4	La1.7
SRR7240435_US		Mbovis-17	EU1	La1.8.1
SRR7240480_US	Cattle	Mbovis-22	EU1	La1.8.1
SRR7240490_US	Cattle	Mbovis-04	EU1	La1.8.1
SRR7240058_US	Cattle	Mbovis-07	EU1	La1.8.1
SRR7240121_US	Cattle	Mbovis-23	EU1	La1.8.1
SRR7240163_US		Mbovis-23	EU1	La1.8.1
SRR7240189_US	Cattle	Mbovis-23	EU1	La1.8.1
SRR7240211 _US		Mbovis-17	EU1	La1.8.1
SRR7240259_US	Cattle	Mbovis-20	EU1	La1.8.1
SRR7240283_US		Mbovis-23	EU1	La1.8.1
SRR7240301_US		Mbovis-23	EU1	La1.8.1
SRR7240319_US		Mbovis-17	EU1	La1.8.1
SRR7240322_US		Mbovis-17	EU1	La1.8.1
SRR7240125_US	Primate	Mbovis-29	Unknown7	La1.8.2
SRR17111224_BG	Cattle	Mcaprae-27	M. caprae	M. caprae
SRR17111225_BG	Cattle	Mbovis-37	Other unknowns	Other unknowns
SRR17111229_BG	Cattle	Mbovis-37	Other unknowns	Other unknowns
SRR17111235_BG	Cattle	Mcaprae-27	M. caprae	M. caprae
SRR17111237_BG	Cattle	Mcaprae-27	M. caprae	M. caprae
SRR17111239_BG	Cattle	Mcaprae-27	M. caprae	M. caprae
SRR17111240_BG	Cattle	Mbovis-37	Other unknowns	Other unknowns
SRR17156532_PL	Cattle	Mcaprae-27	M. caprae	M. caprae
SRR17156534_PL	Cattle	No defining SNP
SRR17156537_PL	Cattle	MbovisBCGLIKE	EU3	La1.2
SRR17156539_PL	Cattle	Mbovis-37	Other unknowns	Other unknowns
SRR17156540_PL	Cattle	Mbovis-37	Other unknowns	Other unknowns
SRR17156541_PL	Cattle	MbovisBCGLIKE	EU3	La1.2
SRR17156543_PL	Cattle	Mbovis-37	Other unknowns	Other unknowns
SRR17156546_PL	Cattle	Mbovis-37	Other unknowns	Other unknowns
SRR17156547_PL	Cattle	Mbovis-37	Other unknowns	Other unknowns
SRR17156548_PL	Cattle	Mbovis-37	Other unknowns	Other unknowns
SRR1791710_TZ	Baboon	Mbovis-Afr2CC	AF2	La1.3
SRR3135067_TZ	Elephant	Mbovis-29	Unknown7	La1.8.2
ERR3077969_TZ		Mbovis-Afr2CC	AF2	La1.3
SRR5216690_NZ		Mbovis-19	EU1	La1.8.1
SRR5216719_NZ	Cattle	Mbovis-17	EU1	La1.8.1
SRR5216731_NZ	Ferret	Mbovis-30	EU1	La1.8.1
SRR5216781_NZ	Cattle	Mbovis-30	EU1	La1.8.1
SRR5216841_NZ	Cattle	Mbovis-17	EU1	La1.8.1
SRR5382721_UY	Cattle	Mbovis-05	EU1	La1.8.1
SRR5430090_UY	Cattle	Mbovis-05	EU1	La1.8.1
SRR5430098_UY	Cattle	Mbovis-05	EU1	La1.8.1
SRR5430747_UY	Cattle	Mbovis-19	EU1	La1.8.1
SRR5430750_UY	Cattle	Mbovis-19	EU1	La1.8.1
SRR5431711_UY	Cattle	Mbovis-17	EU1	La1.8.1
SRR5431718_UY	Cattle	Mbovis-19	EU1	La1.8.1
SRR5431719_UY	Cattle	Mbovis-17	EU1	La1.8.1
SRR5431721_UY	Cattle	Mbovis-17	EU1	La1.8.1
SRR5431732_UY	Cattle	Mbovis-19	EU1	La1.8.1
SRR5431790_UY	Cattle	Mbovis-19	EU1	La1.8.1
SRR5431791_UY	Cattle	Mbovis-05	EU1	La1.8.1
SRR5431792_UY	Cattle	Mbovis-05	EU1	La1.8.1
SRR5431794_UY	Cattle	Mbovis-17	EU1	La1.8.1
SRR5431795_UY	Cattle	Mbovis-17	EU1	La1.8.1
SRR5486077_ER	Cattle	MbovisBCGLIKE	EU3	La1.2
SRR5486078_ER	Cattle	MbovisBCGLIKE	EU3	La1.2
SRR5486079_ER	Cattle	MbovisBCGLIKE	EU3	La1.2
SRR5486080_ER	Cattle	MbovisBCGLIKE	EU3	La1.2
SRR5486081_ER	Cattle	MbovisBCGLIKE	EU3	La1.2
SRR5486082_ER	Cattle	MbovisBCGLIKE	EU3	La1.2
SRR5486083_ER	Cattle	MbovisBCGLIKE	EU3	La1.2
SRR5486084_ER	Cattle	MbovisBCGLIKE	EU3	La1.2
SRR5486085_ER	Cattle	MbovisBCGLIKE	EU3	La1.2
SRR5486086_ER	Cattle	MbovisBCGLIKE	EU3	La1.2
SRR1792298_MX	Cattle	Mbovis-06	EU1	La1.8.1
SRR1792353_MX	Cattle	Mbovis-23	EU1	La1.8.1
SRR1792358_MX	Cattle	Mbovis-22	EU1	La1.8.1
SRR1792369_MX	Cattle	Mbovis-24	EU1	La1.8.1
SRR1792372_MX	Cattle	Mbovis-15	EU1	La1.8.1
SRR1792384_MX	Cattle	Mbovis-23	EU1	La1.8.1
SRR1792438_MX	Cattle	Mbovis-07	EU1	La1.8.1
SRR1791970_MX	Cattle	Mbovis-09	EU1	La1.8.1
SRR1791991_MX	Cattle	Mbovis-16	EU1	La1.8.1
SRR1792046_MX	Cattle	Mbovis-07	EU1	La1.8.1
SRR1792073_MX	Cattle	Mbovis-11	EU2	La1.7.1
SRR1792078_MX	Cattle	Mbovis-09	EU1	La1.8.1
SRR1792118_MX	Cattle	Mbovis-13	EU2	La1.7.1
SRR1792155_MX	Cattle	Mbovis-14	EU2	La1.7.1
SRR5657360_MX	Cattle	Mbovis-20	EU1	La1.8.1
SRR5657391_MX	Cattle	Mbovis-07	EU1	La1.8.1
SRR5657394_MX	Cattle	Mbovis-22	EU1	La1.8.1
SRR5657395_MX	Cattle	Mbovis-20	EU1	La1.8.1
SRR5657400_MX	Human	Mbovis-04	EU1	La1.8.1
SRR5657401_MX	Human	Mbovis-02	EU1	La1.8.1
SRR5657405_MX	Cattle	Mbovis-28	EU1	La1.8.1
SRR5657407_MX	Cattle	Mbovis-03	EU1	La1.8.1
SRR5657408_MX	Human	Mbovis-03	EU1	La1.8.1
SRR5657409_MX	Human	Mbovis-02	EU1	La1.8.1
SRR5657410_MX	Human	Mbovis-20	EU1	La1.8.1
SRR5657424_MX	Cattle	Mbovis-20	EU1	La1.8.1
SRR5657425_MX	Cattle	Mbovis-03	EU1	La1.8.1
SRR5657430_MX	Cattle	Mbovis-20	EU1	La1.8.1
SRR5657437_MX	Cattle	Mbovis-02	EU1	La1.8.1
SRR5657441_MX	Cattle	Mbovis-02	EU1	La1.8.1
SRR5657462_MX	Cattle	Mbovis-28	EU1	La1.8.1
SRR5657463_MX	Cattle	Mbovis-28	EU1	La1.8.1
SRR5657464_MX	Human	Mbovis-02	EU1	La1.8.1
SRR5657465_MX	Human	Mbovis-04	EU1	La1.8.1
SRR5657477_MX	Human	Mbovis-04	EU1	La1.8.1
SRR5657478_MX	Human	Mbovis-04	EU1	La1.8.1
SRR5657479_MX	Human	Mbovis-02	EU1	La1.8.1
SRR5657480_MX	Human	Mbovis-03	EU1	La1.8.1
SRR5657481_MX	Human	Mbovis-28	EU1	La1.8.1
SRR5657482_MX	Human	Mbovis-02	EU1	La1.8.1
SRR5657483_MX	Human	Mbovis-17	EU1	La1.8.1
SRR5657484_MX	Human	Mbovis-20	EU1	La1.8.1
SRR5657485_MX	Human	Mbovis-02	EU1	La1.8.1
SRR5657486_MX	Human	Mbovis-04	EU1	La1.8.1
SRR5657493_MX	Cattle	Mbovis-28	EU1	La1.8.1
SRR5657494_MX	Cattle	Mbovis-28	EU1	La1.8.1
SRR5657496_MX	Cattle	Mbovis-04	EU1	La1.8.1
SRR5657501_MX	Cattle	Mbovis-04	EU1	La1.8.1
SRR5657502_MX	Cattle	Mbovis-04	EU1	La1.8.1
SRR5657506_MX	Cattle	Mbovis-04	EU1	La1.8.1
SRR5657507_MX	Cattle	Mbovis-04	EU1	La1.8.1
SRR1792449_MX	Cattle	Mbovis-12	EU2	La1.7.1
SRR7236107_MX		Mbovis-17	EU1	La1.8.1
SRR7236110_MX		Mbovis-17	EU1	La1.8.1
SRR7236114 _MX		Mbovis-17	EU1	La1.8.1
SRR7236118_MX		Mbovis-17	EU1	La1.8.1
SRR7236127_MX		Mbovis-17	EU1	La1.8.1
SRR7236317_MX	Human	Mbovis-23	EU1	La1.8.1
SRR7236363_MX	Human	Mbovis-17	EU1	La1.8.1
SRR7240083_MX	Cattle	Mbovis-14	EU2	La1.7.1
SRR7240157_MX	Cattle	Mbovis-23	EU1	La1.8.1
SRR7240221_MX	Cattle	Mbovis-15	EU1	La1.8.1
SRR7240234_MX	Cattle	Mbovis-24	EU1	La1.8.1
SRR7240342_MX	Cattle	Mbovis-12	EU2	La1.7.1
SRR1792296_CA	Cattle	Mbovis-23	EU1	La1.8.1
SRR6467885_CA	Cattle	Mbovis-23	EU1	La1.8.1
SRR6467887_CA	Bison	Mbovis-07	EU1	La1.8.1
SRR6467889_CA	Cattle	Mbovis-14	EU2	La1.7.1
SRR6467891_CA	Elk	Mbovis-09	EU1	La1.8.1
SRR6467893_CA	Cattle	Mbovis-18	EU1	La1.8.1
SRR7240046_CA	Cattle	Mbovis-18	EU1	La1.8.1
SRR4117155_FR	Wild boar	MbovisBCGLIKE	EU3	La1.2
SRR5196685_FR	Cattle	Mbovis-29	Unknown7	La1.8.2
SRR7851300_FR	Cattle	Mbovis-14	EU2	La1.7.1
SRR7851301_FR	Cattle	Mbovis-13	EU2	La1.7.1
SRR7851302_FR	Cattle	MbovisBCGLIKE	EU3	La1.2
SRR7851303_FR	Goat	Mbovis-11	EU2	La1.7.1
SRR7851304_FR	Cattle	Mbovis-29	Unknown7	La1.8.2
SRR7851305_FR	Cattle	Mbovis-17	EU1	La1.8.1
SRR7851306_FR	Cattle	Mbovis-29	Unknown7	La1.8.2
SRR7851307_FR	Cattle	Mbovis-29	Unknown7	La1.8.2
SRR7851308_FR	Cattle	Mbovis-14	EU2	La1.7.1
SRR7851309_FR	Cattle	MbovisBCGLIKE	EU3	La1.2
SRR7851310_FR	Cattle	Mbovis-12	EU2	La1.7.1
SRR7851311_FR	Cattle	Mbovis-29	Unknown7	La1.8.2
SRR7851312_FR	Cattle	MbovisBCGLIKE	EU3	La1.2
SRR7851313_FR	Cattle	MbovisBCGLIKE	EU3	La1.2
SRR7851314_FR	Cattle	Mbovis-19	EU1	La1.8.1
SRR7851315_FR	Cattle	Mbovis-29	Unknown7	La1.8.2
SRR7851316_FR	Cattle	MbovisBCGLIKE	EU3	La1.2
SRR7851317_FR	Cattle	MbovisBCGLIKE	EU3	La1.2
SRR7851318_FR	Cattle	Mbovis-14	EU2	La1.7.1
SRR7851319_FR	Cattle	Mbovis-14	EU2	La1.7.1
SRR7851320_FR	Cattle	Mbovis-04	EU1	La1.8.1
SRR7851321_FR	Cattle	MbovisBCGLIKE	EU3	La1.2
SRR7851322_FR	Cattle	MbovisBCGLIKE	EU3	La1.2
SRR7851323_FR	Cattle	MbovisBCGLIKE	EU3	La1.2
SRR7851324_FR	Cattle	Mbovis-29	Unknown7	La1.8.2
SRR7851325_FR	Cattle	MbovisBCGLIKE	EU3	La1.2
SRR7851326_FR	Cattle	MbovisBCGLIKE	EU3	La1.2
SRR7851327_FR	Cattle	Mbovis-29	Unknown7	La1.8.2
SRR7851328_FR	Pig	Mbovis-29	Unknown7	La1.8.2
SRR7851329_FR	Cattle	MbovisBCGLIKE	EU3	La1.2
SRR7851330_FR	Deer	MbovisBCGLIKE	EU3	La1.2
SRR7851331_FR	Cattle	MbovisBCGLIKE	EU3	La1.2
SRR7851332_FR	Cattle	Mbovis-12	EU2	La1.7.1
SRR7851333_FR	Cattle	Mbovis-29	Unknown7	La1.8.2
SRR7851334_FR	Cattle	MbovisBCGLIKE	EU3	La1.2
SRR7851335_FR	Cattle	Mbovis-12	EU2	La1.7.1
SRR7851336_FR	Cattle	Mbovis-29	Unknown7	La1.8.2
SRR7851337_FR	Cattle	Mbovis-29	Unknown7	La1.8.2
SRR7851338_FR	Cattle	Mbovis-29	Unknown7	La1.8.2
SRR7851339_FR	Cattle	Mbovis-29	Unknown7	La1.8.2
SRR7851340_FR	Cattle	Mbovis-29	Unknown7	La1.8.2
SRR7851341_FR	Cattle	Mbovis-17	EU1	La1.8.1
SRR7851342_FR	Cattle	MbovisBCGLIKE	EU3	La1.2
SRR7851343_FR	Cattle	Mbovis-13	EU2	La1.7.1
SRR7851344_FR	Cattle	MbovisBCGLIKE	EU3	La1.2
SRR7851345_FR	Cattle	MbovisBCGLIKE	EU3	La1.2
SRR7851346_FR	Cattle	MbovisBCGLIKE	EU3	La1.2
SRR7851347_FR	Cattle	MbovisBCGLIKE	EU3	La1.2
SRR7851348_FR	Cattle	MbovisBCGLIKE	EU3	La1.2
SRR7851349_FR	Cattle	Mbovis-13	EU2	La1.7.1
SRR7851351_FR	Cattle	Mbovis-17	EU1	La1.8.1
SRR7851352_FR	Cattle	MbovisBCGLIKE	EU3	La1.2
SRR7851353_FR	Cattle	MbovisBCGLIKE	EU3	La1.2
SRR7851354_FR	Cattle	Mbovis-29	Unknown7	La1.8.2
SRR7851355_FR	Cattle	MbovisBCGLIKE	EU3	La1.2
SRR7851356_FR	Cattle	MbovisBCGLIKE	EU3	La1.2
SRR7851357_FR	Cattle	Mbovis-11	EU2	La1.7.1
SRR7851358_FR	Sheep	Mbovis-14	EU2	La1.7.1
SRR7851359_FR	Cattle	MbovisBCGLIKE	EU3	La1.2
SRR7851360_FR	Cattle	MbovisBCGLIKE	EU3	La1.2
SRR7851361_FR	Cattle	Mbovis-29	Unknown7	La1.8.2
SRR7851362_FR	Cattle	Mbovis-10	Unknown4	La1.7
SRR7851363_FR	Cattle	Mbovis-12	EU2	La1.7.1
SRR7851364_FR	Cattle	Mbovis-17	EU1	La1.8.1
SRR7851365_FR	Cattle	MbovisBCGLIKE	EU3	La1.2
SRR7851366_FR	Cattle	Mbovis-10	Unknown4	La1.7
SRR7851367_FR	Cattle	MbovisBCGLIKE	EU3	La1.2
SRR7851368_FR	Cattle	MbovisBCGLIKE	EU3	La1.2
SRR7851369_FR	Cattle	MbovisBCGLIKE	EU3	La1.2
SRR7851370_FR	Cattle	Mbovis-29	Unknown7	La1.8.2
SRR7851371_FR	Cattle	MbovisBCGLIKE	EU3	La1.2
SRR7851372_FR	Cattle	Mbovis-29	Unknown7	La1.8.2
SRR7851373_FR	Cattle	Mbovis-10	Unknown4	La1.7
SRR7851374_FR	Cattle	MbovisBCGLIKE	EU3	La1.2
SRR7851375_FR	Cattle	MbovisBCGLIKE	EU3	La1.2
SRR7851376_FR	Cattle	Mbovis-29	Unknown7	La1.8.2
SRR7851377_FR	Cattle	MbovisBCGLIKE	EU3	La1.2
SRR7851378_FR	Cattle	Mbovis-29	Unknown7	La1.8.2
SRR7851379_FR	Cattle	Mbovis-29	Unknown7	La1.8.2
SRR7851380_FR	Cattle	Mbovis-12	EU2	La1.7.1
SRR7851381_FR	Cattle	MbovisBCGLIKE	EU3	La1.2
SRR7851382_FR	Cattle	Mbovis-11	EU2	La1.7.1
SRR8064853_ZM	Cattle	Mbovis-32	Unknown5	La1.7
SRR8064854_ZM	Cattle	Mbovis-32	Unknown5	La1.7
SRR8064855_ZM	Cattle	Mbovis-32	Unknown5	La1.7
SRR8064856_ZM	Cattle	Mbovis-32	Unknown5	La1.7
SRR8064857_ZM	Cattle	Mbovis-32	Unknown5	La1.7
SRR8064858_ZM	Cattle	Mbovis-32	Unknown5	La1.7
SRR8064859_ZM	Cattle	Mbovis-32	Unknown5	La1.7
SRR8064860_ZM	Cattle	Mbovis-32	Unknown5	La1.7
SRR8065071_UG	Cattle	Mbovis-Afr2CC	AF2	La1.3
SRR8065072_UG	Cattle	Mbovis-33	Unknown1_PZAsus	La1.1
SRR8065075_UG	Cattle	Mbovis-33	Unknown1_PZAsus	La1.1
SRR8065076_UG	Cattle	Mbovis-33	Unknown1_PZAsus	La1.1
SRR8065077_UG	Cattle	Mbovis-33	Unknown1_PZAsus	La1.1
SRR8065083_UG	Cattle	Mbovis-33	Unknown1_PZAsus	La1.1
SRR8065084_UG	Cattle	Mbovis-Afr2CC	AF2	La1.3
SRR8065085_UG	Cattle	Mbovis-Afr2CC	AF2	La1.3
SRR8065086_UG	Cattle	Mbovis-Afr2CC	AF2	La1.3
SRR8065087_UG	Human	Mbovis-Afr2CC	AF2	La1.3
SRR8600053_UK	Badger	Mbovis-09R	EU1	La1.8.1
SRR8600058_UK	Badger	Mbovis-09R	EU1	La1.8.1
SRR8600110_UK	Cattle	Mbovis-09R	EU1	La1.8.1
SRR8600112_UK	Cattle	Mbovis-09R	EU1	La1.8.1
SRR8600117_UK	Cattle	Mbovis-09R	EU1	La1.8.1
SRR8600211_UK	Cattle	Mbovis-09R	EU1	La1.8.1
SRR8600245_UK	Cattle	Mbovis-09R	EU1	La1.8.1
SRR8600326_UK	Badger	Mbovis-09R	EU1	La1.8.1
SRR8600335_UK	Badger	Mbovis-09R	EU1	La1.8.1
SRR6044919_UK	Human	Mbovis-29	Unknown7	La1.8.2
SRR6045019_UK	Human	Mbovis-18	EU1	La1.8.1
SRR6045214_UK		Mbovis-09R	EU1	La1.8.1
SRR6045407_UK		Mbovis-09R	EU1	La1.8.1
SRR6045806_UK	Human	Mbovis-18	EU1	La1.8.1
SRR6045827_UK		Mbovis-09R	EU1	La1.8.1
SRR6046738_UK	Human	Mbovis-18	EU1	La1.8.1
SRR3135071_M. bovis AN5		Mbovis-19	EU1	La1.8.1
SRR3135072_M. bovis Ravenal		Mbovis-18	EU1	La1.8.1
SRR5485728_M. bovis BCG		MbovisBCGLIKE	EU3	La1.2
1 Zwyer M, Çavusoglu C, Ghielmetti G et al. A new nomenclature for the livestock-associated Mycobacterium tuberculosis complex based on phylogenomics [version 2; peer review: 2 approved]. Open Res Europe 2021, 1:100
