# Supplementary material for: Phylogenetic analysis of Mycobacterium bovis reveals animal and zoonotic tuberculosis spread between Morocco and European countries
Source: PLoS Negl Trop Dis. 2025 Feb 18;19(2):e0011982. doi: 10.1371/journal.pntd.0011982 (PMC11892842; doi:10.1371/journal.pntd.0011982)
Supplement: S2 File — This data provides insights into the genetic diversity and spoligotype patterns of M. bovis strains isolated in Morocco. (XLSX) [file pntd.0011982.s002.xlsx]

## Sheet: Sheet1
sample	Reference	Read1 File Size	Read2 File Size	Total Mean Read Length	All Mapped Reads	Reference with Coverage	Average Depth of Coverage	Unmapped Reads	Good SNP Count	SB Code	Binary code	BioProject	BioSample
17-12280	Mycobacterium_AF2122	180.9 MB	196.0 MB	234.6	1,902,842	99.47%	100.1X	2,184	814	SB0120		PRJNA1200723	SAMN45911108
17-12281	Mycobacterium_AF2156	106.3MB	112.4MB	230.5	1,374,854	99.39%	70.5X	140	643	SB1226		PRJNA1200723	SAMN45911109
17-12283	Mycobacterium_AF2122	159.4 MB	183.0 MB	233.3	1,648,302	99.51%	85.5X	2,764	818	SB0120		PRJNA1200723	SAMN45911070
17-12284	Mycobacterium_AF2122	127.2 MB	138.0 MB	224.6	1,376,402	99.42%	69.5X	2,456	775	SB0120		PRJNA1200723	SAMN45911071
17-12285	Mycobacterium_AF2122	150.0 MB	170.6 MB	224.3	1,655,991	99.45%	82.5X	3,258	778	SB0120		PRJNA1200723	SAMN45911072
17-12286	Mycobacterium_AF2123	183.1MB	200.3MB	228.9	2,107,870	99.15%	107.0X	19809	675	SB1888		PRJNA1200723	SAMN45911073
17-12287	Mycobacterium_AF2122	146.7 MB	163.5 MB	232.8	1,507,358	99.43%	78.4X	2,348	787	SB0120		PRJNA1200723	SAMN45911074
17-12288	Mycobacterium_AF2125	186.6MB	208.7MB	224.7	1,705,067	98.86%	84.1X	13819	598	NOT FOUND	1000111101111110111101110000111011111100000	PRJNA1200723	SAMN45911075
17-12289	Mycobacterium_AF2126	117.2MB	135.3MB	234.2	1,283,591	99.18%	66.5X	8201	647	SB0265		PRJNA1200723	SAMN45911076
17-12290	Mycobacterium_AF2122	103.1 MB	117.9 MB	234.3	1,067,413	99.05%	55.7X	1,800	815	SB1003		PRJNA1200723	SAMN45911077
17-12291	Mycobacterium_AF2122	122.9 MB	146.0 MB	238.0	1,247,994	99.24%	65.3X	2,036	762	SB1167		PRJNA1200723	SAMN45911078
17-12292	Mycobacterium_AF2128	107.9MB	120.5MB	230.9	1,111,892	99.24%	56.5X	6412	650	SB0121		PRJNA1200723	SAMN45911079
17-12293	Mycobacterium_AF2127	92.6MB	105.4MB	222.0	1,010,701	99.33%	48.9X	8177	659	SB0120		PRJNA1200723	SAMN45911080
17-12294	Mycobacterium_AF2122	114.1 MB	129.6 MB	227.1	1,179,888	99.43%	59.4X	1,446	805	SB0136		PRJNA1200723	SAMN45911081
17-12295	Mycobacterium_AF2157	187.0MB	213.2MB	216.4	2,065,707	99.31%	97.2X	2908	665	SB0121		PRJNA1200723	SAMN45911082
17-12296	Mycobacterium_AF2131	161.4MB	177.0MB	230.8	1,717,709	99.44%	87.1X	13951	658	SB0265		PRJNA1200723	SAMN45911083
17-12297	Mycobacterium_AF2130	199.2MB	214.6MB	225.2	2,180,738	98.72%	107.9X	21834	596	SB0341		PRJNA1200723	SAMN45911084
17-12298	Mycobacterium_AF2159	242.6MB	260.6MB	227.3	2,558,503	99.26%	127.9X	4292	667	SB0121		PRJNA1200723	SAMN45911085
17-12299	Mycobacterium_AF2129	201.2MB	220.0MB	231.4	2,077,772	99.11%	105.0X	20693	664	SB0121		PRJNA1200723	SAMN45911086
17-12300	Mycobacterium_AF2158	232.6MB	261.2MB	227.1	2,515,501	99.34%	125.1X	2920	699	SB0121		PRJNA1200723	SAMN45911087
17-12301	Mycobacterium_AF2133	369.3MB	399.4MB	225.6	2,547,266	99.77%	126.1X	27315	702	SB0295		PRJNA1200723	SAMN45911088
17-12302	Mycobacterium_AF2161	194.9MB	219.1MB	229.2	1,997,512	99.48%	100.6X	83826	335	SB0140		PRJNA1200723	SAMN45911089
17-12303	Mycobacterium_AF2132	159.5MB	165.5MB	232.7	1,607,969	99.42%	82.4X	12785	633	SB0125		PRJNA1200723	SAMN45911090
17-12305	Mycobacterium_AF2160	174.0MB	192.3MB	227.7	1,840,583	99.38%	92.4X	4078	639	SB0121		PRJNA1200723	SAMN45911091
17-12306	Mycobacterium_AF2122	206.8 MB	230.3 MB	232.1	2,046,148	99.41%	104.5X	3,054	811	SB0120		PRJNA1200723	SAMN45911092
17-12307	Mycobacterium_AF2162	168.5MB	197.8MB	219.3	1,860,275	99.46%	88.0X	3112	658	SB2271		PRJNA1200723	SAMN45911120
17-12308	Mycobacterium_AF2136	100.4MB	106.2MB	231.2	962,038	99.16%	48.4X	5819	631	SB0265		PRJNA1200723	SAMN45911121
17-12310	Mycobacterium_AF2135	210.5MB	225.9MB	215.3	2,404,162	99.70%	113.1X	27294	640	SB0862		PRJNA1200723	SAMN45911122
17-12315	Mycobacterium_AF2134	33.6MB	37.6MB	190.2	418,072	98.50%	17.3X	2530	543	SB2409		PRJNA1200723	SAMN45911110
17-12317	Mycobacterium_AF2141	175.6MB	191.7MB	222.0	1,861,233	99.32%	88.8X	28697	677	SB0121		PRJNA1200723	SAMN45911093
17-12318	Mycobacterium_AF2140	365.4MB	401.7MB	232.8	3,810,733	99.63%	192.2X	61588	661	SB0265		PRJNA1200723	SAMN45911094
17-12319	Mycobacterium_AF2139	327.1MB	368.1MB	233.3	3,389,306	99.50%	169.6X	50176	667	SB0265		PRJNA1200723	SAMN45911095
17-12320	Mycobacterium_AF2138	374.5MB	397.3MB	233.8	3,789,384	99.02%	192.1X	57037	670	SB0121		PRJNA1200723	SAMN45911096
17-12321	Mycobacterium_AF2137	198.8MB	223.6MB	226.5	2,173,797	99.46%	106.6X	26419	636	SB0295		PRJNA1200723	SAMN45911097
17-12322	Mycobacterium_AF2122	245.6 MB	272.6 MB	217.0	2,579,435	99.33%	122.1X	4,456	795	SB0136		PRJNA1200723	SAMN45911098
17-12323	Mycobacterium_AF2143	339.3MB	371.7MB	229.9	3,519,664	99.43%	174.7X	53216	662	SB0265		PRJNA1200723	SAMN45911099
17-12324	Mycobacterium_AF2142	240.5MB	272.0MB	228.0	2,546,871	99.51%	123.4X	35951	646	SB0265		PRJNA1200723	SAMN45911100
17-12325	Mycobacterium_AF2122	223.7 MB	250.0 MB	224.6	2,263,990	99.54%	110.9X	4,580	793	SB1025		PRJNA1200723	SAMN45911101
17-12326	Mycobacterium_AF2163	323.6MB	357.1MB	226.8	3,399,199	99.58%	167.1X	3586	701	SB1345		PRJNA1200723	SAMN45911102
17-12327	Mycobacterium_AF2164	51.7MB	57.6MB	191.5	631,379	99.38%	26.3X	2002	643	SB0121		PRJNA1200723	SAMN45911103
17-12328	Mycobacterium_AF2147	242.2MB	279.9MB	233.7	2,587,576	99.29%	132.3X	29865	654	SB0121		PRJNA1200723	SAMN45911104
17-12329	Mycobacterium_AF2146	103.9MB	121.8MB	236.5	1,141,694	98.40%	59.9X	7469	608	SB2277		PRJNA1200723	SAMN45911105
17-12330	Mycobacterium_AF2145	121.3MB	130.5MB	234.7	1,304,072	99.28%	68.0X	8071	620	SB0125		PRJNA1200723	SAMN45911106
17-12332	Mycobacterium_AF2144	73.1MB	87.4MB	232.9	821,879	98.51%	42.4X	4837	588	NOT FOUND	1000111101111110111101111111111011111100000	PRJNA1200723	SAMN45911107
17-12333	Mycobacterium_AF2151	147.6MB	174.2MB	234.7	1,648,519	99.14%	85.7X	13104	649	SB0265		PRJNA1200723	SAMN45911111
17-12334	Mycobacterium_AF2150	93.4MB	114.9MB	230.4	1,042,008	99.44%	52.7X	9024	601	SB2415		PRJNA1200723	SAMN45911112
17-12335	Mycobacterium_AF2149	122.5MB	138.4MB	235.5	1,331,161	99.15%	69.7X	8580	644	SB0265		PRJNA1200723	SAMN45911113
17-12336	Mycobacterium_AF2148	172.7MB	189.6MB	236.4	1,867,810	99.05%	98.0X	14697	642	SB0265		PRJNA1200723	SAMN45911114
17-12338	Mycobacterium_AF2122	143.3 MB	160.6 MB	234.7	1,490,994	99.57%	78.5X	2,888	811	SB0120		PRJNA1200723	SAMN45911115
17-12339	Mycobacterium_AF2152	150.5MB	164.1MB	238.2	1,612,549	99.17%	85.4X	9819	674	SB0134		PRJNA1200723	SAMN45911116
17-12341	Mycobacterium_AF2155	131.0MB	145.7MB	233.3	1,481,423	99.15%	76.8X	10020	541	SB0121		PRJNA1200723	SAMN45911117
17-12342	Mycobacterium_AF2166	123.5MB	139.4MB	239.8	1,305,483	98.96%	69.4X	1030	657	SB0121		PRJNA1200723	SAMN45911118
17-12343	Mycobacterium_AF2165	106.7MB	124.8MB	230.8	1,208,915	99.27%	61.8X	994	651	SB0121		PRJNA1200723	SAMN45911119
17-12345	Mycobacterium_AF2154	42.5MB	48.1MB	205.3	531,255	98.76%	24.1X	3216	616	SB0265		PRJNA1200723	SAMN45911123
17-12346	Mycobacterium_AF2153	108.3MB	122.4MB	236.8	1,177,126	99.12%	61.7X	7647	639	SB0265		PRJNA1200723	SAMN45911124
